# Supplementary material for: The effect of supply chain risks management practices on operational performance of pharmaceutical manufacturing companies in Addis Ababa, Ethiopia: Analytical cross-sectional study
Source: PLoS One. 2025 May 8;20(5):e0321311. doi: 10.1371/journal.pone.0321311 (PMC12061155; doi:10.1371/journal.pone.0321311)
Supplement: S1 Table — (ZIP) [file pone.0321311.s001.zip]

Archive with 9 entries (9 files):
- Supplementary file figure 1.pdf
- Supplementary file figure 2.pdf
- Supplementary file Figure 3.pdf
- Supplementary file survey questioner annex.pdf
- Supplementary file Table 1.pdf
- Supplementary file Table 2.pdf
- Supplementary file Table 3.pdf
- Supplementary file Table 4.pdf
- Supplementary file Table 5.pdf
